# Supplementary material for: Finding Predictors of Leg Defects in Pigs Using CNV-GWAS
Source: Genes (Basel). 2023 Nov 8;14(11):2054. doi: 10.3390/genes14112054 (PMC10671522; doi:10.3390/genes14112054)
Supplement: Supplementary file 1 [file genes-14-02054-s001.zip]

Archive with 2 entries (2 files):
- Supplementary file 1.pdf
- Supplementary file 2. CNVR in Large White pigs.txt
